# Supplementary material for: The Impact of Phyllostachys heterocyclas Expansion on the Phylogenetic Diversity and Community Assembly of Subtropical Forest
Source: Plants (Basel). 2025 Oct 21;14(20):3231. doi: 10.3390/plants14203231 (PMC12566707; doi:10.3390/plants14203231)
Supplement: Supplementary file 1 [file plants-14-03231-s001.zip]

Archive with 4 entries (4 files):
- Figure S1 Phylogenetic tree of the entire plant community.pdf
- Table S1 Distribution of plant species in the tree, shrub, and herb layers along the Moso bamboo expansion gradient.pdf
- Table S2 Species-level phylogenetically weighted Resistance Index (RI) values for tree, shrub, and herb layers.pdf
- Table S3 Bamboo stem proportion and stem counts of trees, shrubs, and herbs in each of the 16 study plots.pdf
